# Supplementary material for: Phenolic Acids-Rich Fractions from Agaricus bitorguis (Quél.) Sacc. Chaidam ZJU-CDMA-12 Mycelia Modulate Hypoxic Stress on Hypoxia-Damaged PC12 Cells
Source: Molecules. 2020 Oct 21;25(20):4845. doi: 10.3390/molecules25204845 (PMC7587959; doi:10.3390/molecules25204845)
Supplement: Supplementary file 1 [file molecules-25-04845-s001.zip]

Archive with 5 entries (4 files):
- supplementary files/
- supplementary files/Fig. S1. the characteristic ion mass spectrometries of arabelline (A),  (-)-epicatechin gallate(B), 2'-O-p-hydroxybenzoyl-6'-O-trans-caffeoylgardoside (C), yunnaneic acid D (D), 4'-O-methylga.pdf
- supplementary files/Fig. S2 the cytotoxicity of IPA on PC12 cells under normoxia.pdf
- supplementary files/Fig. S3. Representative images showing the protective effects of IPA on cell apoptosis using Annexin-FITC and Propidium Iodide (PI) staining.pdf
- supplementary files/Table S1 Data information of base peak chromatogram of IPA.pdf
